# Supplementary material for: Psychiatric Comorbidities and Schizophrenia in Youths With Attention-Deficit/Hyperactivity Disorder
Source: JAMA Netw Open. 2023 Nov 30;6(11):e2345793. doi: 10.1001/jamanetworkopen.2023.45793 (PMC10690465; doi:10.1001/jamanetworkopen.2023.45793)
Supplement: Supplement 2. — eTable 13. Proportion of Patients in Trajectories From ADHD to Schizophrenia in all Patients eTable 14. Proportion of Patients in Trajectories From ADHD to Schizophrenia, Aged 5 to 9 Years eTable 15. Proportion of Patients in Trajectories From ADHD to Schizophrenia, Aged 10 to 14 Years eTable 16. Proportion of Patients in Trajectories From ADHD to Schizophrenia, Aged 15 to 19 Years [file jamanetwopen-e2345793-s002.xlsx]

## Sheet: Table of Contents
Jeon SM, Lee DY, Cha S, Kwon J-W. Psychiatric comorbidities and schizophrenia in youths with attention-deficit/hyperactivity disorder. JAMA Netw Open. 2023;6(11):e2345793. doi:10.1001/jamanetworkopen.2023.45793
This supplemental material has been provided by the authors to give readers additional information about their work.
eTable 13. Proportion of Patients in Trajectories From ADHD to Schizophrenia in all Patients
eTable 14. Proportion of Patients in Trajectories From ADHD to Schizophrenia, Aged 5 to 9 Years
eTable 15. Proportion of Patients in Trajectories From ADHD to Schizophrenia, Aged 10 to 14 Years
eTable 16. Proportion of Patients in Trajectories From ADHD to Schizophrenia, Aged 15 to 19 Years

## Sheet: eTable 13
		eTable13. Proportion of Patients in Trajectories From ADHD to Schizophrenia in all Patients
		ADHD →Dig 1				Dig1 →Dig 2				Dig2 →Dig 3				Dig3 →Dig 4				Dig4 →Dig 5				Dig 5 →Dig 6				Dig 6 →Dig 7				Dig7 →Dig 8
		S	T	N	%	S	T	N	%	S	T	N	%	S	T	N	%	S	T	N	%	S	T	N	%	S	T	N	%	S	T	N	%
		ADHD	SCZ	1152	0.2621	AD1	ASD2	14.83	0.0249	AD2	ASD3	4	0.0107	AD3	ASD4	4.5	0.0305	AD4	ASD5	0.5	0.0089	AD5	CD6	1	0.069	AD6	SCZ	4	1	BD7	SCZ	1	1
		ADHD	DD1	1089.08	0.2477	AD1	BD2	55.83	0.0936	AD2	BD3	67.83	0.1821	AD3	BD4	26	0.1761	AD4	BD5	6	0.1071	AD5	ID6	1	0.069	ASD6	BD7	1	0.3333	OCD7	SCZ	1	1
		ADHD	AD1	596.25	0.1356	AD1	CD2	29.17	0.0489	AD2	CD3	16.5	0.0443	AD3	CD4	4	0.0271	AD4	CD5	1	0.0179	AD5	SUD6	0.5	0.0345	ASD6	SCZ	2	0.6667
		ADHD	TD1	466.75	0.1062	AD1	DD2	191	0.3203	AD2	DD3	45.25	0.1215	AD3	DD4	9.5	0.0643	AD4	DD5	4.5	0.0804	AD5	SCZ	12	0.8276	BD6	SCZ	1	1
		ADHD	CD1	326.83	0.0743	AD1	ID2	25.17	0.0422	AD2	ID3	11.5	0.0309	AD3	ID4	3.5	0.0237	AD4	ID5	2	0.0357	ASD5	CD6	1	0.1333	CD6	SCZ	3	1
		ADHD	ID1	305.17	0.0694	AD1	OCD2	18.58	0.0312	AD2	OCD3	7	0.0188	AD3	OCD4	4.5	0.0305	AD4	SUD5	1	0.0179	ASD5	SCZ	4.5	0.6	ID6	SCZ	5	1
		ADHD	BD1	247.17	0.0562	AD1	SUD2	5	0.0084	AD2	SUD3	2.5	0.0067	AD3	SUD4	1	0.0068	AD4	SCZ	39	0.6964	ASD5	TD6	2	0.2667	SUD6	SCZ	1	1
		ADHD	ASD1	136.83	0.0311	AD1	SCZ	218.25	0.366	AD2	SCZ	204.17	0.5481	AD3	SCZ	90.67	0.614	AD4	TD5	2	0.0357	BD5	AD6	2	0.0889	TD6	OCD7	1	0.3333
		ADHD	OCD1	64.08	0.0146	AD1	TD2	38.42	0.0644	AD2	TD3	13.75	0.0369	AD3	TD4	4	0.0271	ASD4	AD5	1	0.0488	BD5	ASD6	1	0.0444	TD6	SCZ	2	0.6667
		ADHD	SUD1	11.83	0.0027	ASD1	AD2	20.92	0.1529	ASD2	AD3	4	0.0684	ASD3	AD4	3.5	0.0977	ASD4	BD5	2	0.0976	BD5	ID6	1	0.0444
						ASD1	BD2	6.08	0.0444	ASD2	BD3	10.5	0.1795	ASD3	BD4	1	0.0279	ASD4	SCZ	13.5	0.6585	BD5	SUD6	0.5	0.0222
						ASD1	CD2	1.75	0.0128	ASD2	CD3	1	0.0171	ASD3	CD4	1	0.0279	ASD4	TD5	4	0.1951	BD5	SCZ	18	0.8
						ASD1	DD2	20.33	0.1486	ASD2	DD3	6.25	0.1068	ASD3	DD4	5	0.1395	BD4	AD5	5	0.0498	CD5	AD6	1	0.08
						ASD1	ID2	11.33	0.0828	ASD2	ID3	1	0.0171	ASD3	SCZ	22.83	0.6372	BD4	ASD5	2	0.0199	CD5	ID6	3	0.24
						ASD1	OCD2	1.83	0.0134	ASD2	OCD3	3.25	0.0556	ASD3	TD4	2.5	0.0698	BD4	CD5	6.5	0.0648	CD5	SCZ	8.5	0.68
						ASD1	SUD2	0.25	0.0018	ASD2	SCZ	30	0.5128	BD3	AD4	14	0.0535	BD4	DD5	3	0.0299	DD5	AD6	1	0.0606
						ASD1	SCZ	57	0.4166	ASD2	TD3	2.5	0.0427	BD3	ASD4	6	0.0229	BD4	ID5	2.5	0.0249	DD5	ASD6	1	0.0606
						ASD1	TD2	17.33	0.1267	BD2	AD3	36.83	0.1025	BD3	CD4	14	0.0535	BD4	OCD5	0.5	0.005	DD5	CD6	1	0.0606
						BD1	AD2	26.75	0.1082	BD2	ASD3	9	0.025	BD3	DD4	20	0.0764	BD4	SUD5	1	0.01	DD5	SCZ	13.5	0.8182
						BD1	ASD2	3.5	0.0142	BD2	CD3	19	0.0529	BD3	ID4	10	0.0382	BD4	SCZ	76.83	0.7658	ID5	SCZ	10	1
						BD1	CD2	24	0.0971	BD2	DD3	46.75	0.1301	BD3	OCD4	3	0.0115	BD4	TD5	3	0.0299	OCD5	SCZ	0.5	1
						BD1	DD2	59.25	0.2397	BD2	ID3	7	0.0195	BD3	SCZ	181.67	0.6943	CD4	BD5	3	0.0909	SUD5	SCZ	4	0.8
						BD1	ID2	6	0.0243	BD2	OCD3	5.25	0.0146	BD3	TD4	13	0.0497	CD4	DD5	3	0.0909	SUD5	TD6	1	0.2
						BD1	OCD2	1.08	0.0044	BD2	SUD3	1.5	0.0042	CD3	AD4	9	0.0944	CD4	ID5	4.5	0.1364	TD5	ASD6	1	0.0833
						BD1	SUD2	2.5	0.0101	BD2	SCZ	210.5	0.5858	CD3	ASD4	2	0.021	CD4	SCZ	21.5	0.6515	TD5	BD6	1	0.0833
						BD1	SCZ	104.33	0.4221	BD2	TD3	23.5	0.0654	CD3	BD4	17	0.1783	CD4	TD5	1	0.0303	TD5	SCZ	10	0.8333
						BD1	TD2	19.75	0.0799	CD2	AD3	21.83	0.1092	CD3	DD4	7	0.0734	DD4	AD5	3	0.0547
						CD1	AD2	29.83	0.0913	CD2	ASD3	5.25	0.0263	CD3	ID4	1	0.0105	DD4	ASD5	1	0.0182
						CD1	ASD2	4	0.0122	CD2	BD3	34	0.1701	CD3	OCD4	2	0.021	DD4	BD5	3.5	0.0638
						CD1	BD2	42.08	0.1288	CD2	DD3	28.75	0.1439	CD3	SCZ	50.83	0.5332	DD4	CD5	3	0.0547
						CD1	DD2	85.25	0.2608	CD2	ID3	7	0.035	CD3	TD4	6.5	0.0682	DD4	SUD5	2	0.0365
						CD1	ID2	14.5	0.0444	CD2	OCD3	4.5	0.0225	DD3	AD4	11	0.0643	DD4	SCZ	40.33	0.7355
						CD1	OCD2	6.5	0.0199	CD2	SCZ	81.5	0.4078	DD3	ASD4	5	0.0292	DD4	TD5	2	0.0365
						CD1	SUD2	1	0.0031	CD2	TD3	17	0.0851	DD3	BD4	20	0.1168	ID4	AD5	2.5	0.112
						CD1	SCZ	112	0.3427	DD2	AD3	51.33	0.0976	DD3	CD4	6	0.0351	ID4	ASD5	3	0.1343
						CD1	TD2	31.67	0.0969	DD2	ASD3	11	0.0209	DD3	ID4	5	0.0292	ID4	CD5	1	0.0448
						DD1	AD2	181.83	0.167	DD2	BD3	87.92	0.1671	DD3	OCD4	6.5	0.038	ID4	DD5	3	0.1343
						DD1	ASD2	14.08	0.0129	DD2	CD3	33.25	0.0632	DD3	SUD4	1	0.0058	ID4	SCZ	12.83	0.5746
						DD1	BD2	192.33	0.1766	DD2	ID3	10.83	0.0206	DD3	SCZ	113.67	0.6641	OCD4	AD5	1	0.0476
						DD1	CD2	67	0.0615	DD2	OCD3	14.5	0.0276	DD3	TD4	3	0.0175	OCD4	ASD5	0.5	0.0238
						DD1	ID2	31.5	0.0289	DD2	SUD3	7.5	0.0143	ID3	AD4	2	0.0436	OCD4	BD5	2	0.0952
						DD1	OCD2	24.58	0.0226	DD2	SCZ	285.83	0.5432	ID3	BD4	10.5	0.2291	OCD4	DD5	0.5	0.0238
						DD1	SUD2	6	0.0055	DD2	TD3	24	0.0456	ID3	CD4	1	0.0218	OCD4	SCZ	17	0.8095
						DD1	SCZ	495.75	0.4552	ID2	AD3	7.33	0.0728	ID3	DD4	3.5	0.0764	SUD4	AD5	1	0.3333
						DD1	TD2	76	0.0698	ID2	ASD3	3.25	0.0323	ID3	OCD4	2	0.0436	SUD4	BD5	2	0.6667
						ID1	AD2	29.83	0.0978	ID2	BD3	17	0.1689	ID3	SCZ	24.83	0.5418	TD4	AD5	1	0.0294
						ID1	ASD2	9	0.0295	ID2	CD3	7.83	0.0778	ID3	TD4	2	0.0436	TD4	ASD5	0.5	0.0147
						ID1	BD2	24.67	0.0808	ID2	DD3	10.08	0.1001	OCD3	AD4	5.5	0.1236	TD4	BD5	4	0.1176
						ID1	CD2	29.25	0.0959	ID2	OCD3	2	0.0199	OCD3	BD4	5.33	0.1198	TD4	CD5	1	0.0294
						ID1	DD2	58.83	0.1928	ID2	SCZ	46.67	0.4636	OCD3	CD4	3.5	0.0787	TD4	DD5	2.5	0.0735
						ID1	OCD2	6.5	0.0213	ID2	TD3	6.5	0.0646	OCD3	DD4	4.83	0.1086	TD4	ID5	1	0.0294
						ID1	SUD2	0.75	0.0025	OCD2	AD3	12.5	0.1803	OCD3	ID4	0.83	0.0187	TD4	SUD5	1	0.0294
						ID1	SCZ	125.33	0.4107	OCD2	ASD3	0.33	0.0048	OCD3	SUD4	1	0.0225	TD4	SCZ	23	0.6765
						ID1	TD2	21	0.0688	OCD2	BD3	6.42	0.0926	OCD3	SCZ	20.5	0.4608
						OCD1	AD2	10.33	0.1612	OCD2	CD3	5.25	0.0757	OCD3	TD4	3	0.0674
						OCD1	ASD2	2	0.0312	OCD2	DD3	10.08	0.1454	SUD3	AD4	1	0.08
						OCD1	BD2	4.5	0.0702	OCD2	ID3	2.5	0.0361	SUD3	BD4	3.5	0.28
						OCD1	CD2	8.5	0.1326	OCD2	SCZ	28	0.4039	SUD3	CD4	0.5	0.04
						OCD1	DD2	11	0.1717	OCD2	TD3	4.25	0.0613	SUD3	OCD4	1	0.08
						OCD1	ID2	1	0.0156	SUD2	AD3	1	0.0606	SUD3	SCZ	6.5	0.52
						OCD1	SCZ	22.25	0.3472	SUD2	ASD3	0.5	0.0303	TD3	AD4	10	0.1093
						OCD1	TD2	4.5	0.0702	SUD2	BD3	4.5	0.2727	TD3	ASD4	3	0.0328
						SUD1	AD2	4	0.3378	SUD2	CD3	2	0.1212	TD3	BD4	17	0.1858
						SUD1	BD2	1.5	0.1267	SUD2	DD3	1.5	0.0909	TD3	CD4	3	0.0328
						SUD1	CD2	1.17	0.0988	SUD2	ID3	1.5	0.0909	TD3	DD4	5	0.0546
						SUD1	DD2	2.5	0.2111	SUD2	SCZ	5.5	0.3333	TD3	ID4	2	0.0219
						SUD1	ID2	0.17	0.0144	TD2	AD3	12.83	0.0613	TD3	OCD4	2	0.0219
						SUD1	SCZ	2	0.1689	TD2	ASD3	2.5	0.012	TD3	SCZ	49.5	0.541
						SUD1	TD2	0.5	0.0422	TD2	BD3	33.5	0.1602
						TD1	AD2	69	0.1478	TD2	CD3	10.5	0.0502
						TD1	ASD2	11.08	0.0237	TD2	DD3	22.5	0.1076
						TD1	BD2	32.33	0.0693	TD2	ID3	4.5	0.0215
						TD1	CD2	39	0.0836	TD2	OCD3	8	0.0382
						TD1	DD2	98	0.21	TD2	SUD3	1	0.0048
						TD1	ID2	11	0.0236	TD2	SCZ	113.83	0.5442
						TD1	OCD2	10.25	0.022
						TD1	SUD2	1	0.0021
						TD1	SCZ	195.08	0.418
		Source, S; target, T; attention; attention deficit hyperactivity disorder, ADHD; anxiety disorder, AD; autism spectrum disorder, ASD; bipolar disorder, BD; conduct disorder, CD; depression disorder, DD; intellectual disability, ID; obsessive-compulsive disorder, OCD; substance use disorder, SUD

## Sheet: eTable 14
		eTable14. Proportion of Patients in Trajectories From ADHD to Schizophrenia, Aged 5 to 9 Years
		ADHD →Dig 1				Dig1 →Dig 2				Dig2 →Dig 3				Dig3 →Dig 4				Dig4 →Dig 5				Dig 5 →Dig 6				Dig 6 →Dig 7				Dig7 →Dig 8
		S	T	N	%	S	T	N	%	S	T	N	%	S	T	N	%	S	T	N	%	S	T	N	%	S	T	N	%	S	T	N	%
		ADHD	SCZ	707	0.2816	AD1	ASD2	7.333	0.0259	AD2	ASD3	3	0.0169	AD3	ASD4	2.5	0.032	AD4	ASD5	0.5	0.0179	AD5	ID6	1	0.1111	AD6	SCZ	4	1	BD7	SCZ	1	1
		ADHD	DD1	514.833	0.205	AD1	BD2	28.25	0.0997	AD2	BD3	30.5	0.1715	AD3	BD4	13.5	0.1727	AD4	BD5	2	0.0714	AD5	SCZ	8	0.8889	ASD6	BD7	1	1
		ADHD	TD1	370.333	0.1475	AD1	CD2	21	0.0741	AD2	CD3	13.5	0.0759	AD3	CD4	3	0.0384	AD4	CD5	1	0.0357	ASD5	CD6	1	0.1538	BD6	SCZ	1	1
		ADHD	AD1	283.333	0.1128	AD1	DD2	72.75	0.2568	AD2	DD3	30.25	0.1701	AD3	DD4	6	0.0768	AD4	DD5	3.5	0.125	ASD5	SCZ	4.5	0.6923	CD6	SCZ	1	1
		ADHD	CD1	207.833	0.0828	AD1	ID2	12.5	0.0441	AD2	ID3	4.5	0.0253	AD3	ID4	3.5	0.0448	AD4	ID5	1	0.0357	ASD5	TD6	1	0.1538	ID6	SCZ	3	1
		ADHD	ID1	179	0.0713	AD1	OCD2	6	0.0212	AD2	OCD3	1	0.0056	AD3	OCD4	2	0.0256	AD4	SCZ	19	0.6786	BD5	AD6	2	0.1818	TD6	SCZ	1	1
		ADHD	BD1	128	0.051	AD1	SCZ	106	0.3741	AD2	SCZ	86.333	0.4855	AD3	SCZ	43.667	0.5586	AD4	TD5	1	0.0357	BD5	ID6	1	0.0909
		ADHD	ASD1	93.333	0.0372	AD1	TD2	29.5	0.1041	AD2	TD3	8.75	0.0492	AD3	TD4	4	0.0512	ASD4	AD5	1	0.0769	BD5	SCZ	8	0.7273
		ADHD	OCD1	24.833	0.0099	ASD1	AD2	12	0.1286	ASD2	AD3	4	0.1067	ASD3	AD4	2.5	0.0987	ASD4	BD5	1	0.0769	CD5	AD6	1	0.1538
		ADHD	SUD1	2.5	0.001	ASD1	BD2	4	0.0429	ASD2	BD3	5.5	0.1467	ASD3	CD4	1	0.0395	ASD4	SCZ	9	0.6923	CD5	ID6	1	0.1538
						ASD1	CD2	1.5	0.0161	ASD2	CD3	1	0.0267	ASD3	DD4	5	0.1974	ASD4	TD5	2	0.1538	CD5	SCZ	4.5	0.6923
						ASD1	DD2	13	0.1393	ASD2	DD3	3.25	0.0867	ASD3	SCZ	15.333	0.6053	BD4	AD5	3	0.0563	DD5	AD6	1	0.0741
						ASD1	ID2	7	0.075	ASD2	ID3	1	0.0267	ASD3	TD4	1.5	0.0592	BD4	ASD5	1	0.0188	DD5	ASD6	1	0.0741
						ASD1	OCD2	1.5	0.0161	ASD2	OCD3	2.25	0.06	BD3	AD4	8.5	0.0663	BD4	CD5	3.5	0.0656	DD5	SCZ	11.5	0.8519
						ASD1	SCZ	39.833	0.4268	ASD2	SCZ	18	0.48	BD3	ASD4	4	0.0312	BD4	DD5	3	0.0563	ID5	SCZ	8	1
						ASD1	TD2	14.5	0.1554	ASD2	TD3	2.5	0.0667	BD3	CD4	11	0.0858	BD4	ID5	2.5	0.0469	OCD5	SCZ	0.5	1
						BD1	AD2	12.5	0.0977	BD2	AD3	15.333	0.0837	BD3	DD4	10.5	0.0819	BD4	OCD5	0.5	0.0094	SUD5	SCZ	2	1
						BD1	ASD2	2.5	0.0195	BD2	ASD3	6	0.0328	BD3	ID4	5	0.039	BD4	SCZ	37.833	0.7094	TD5	BD6	1	0.1429
						BD1	CD2	16	0.125	BD2	CD3	11	0.0601	BD3	OCD4	1	0.0078	BD4	TD5	2	0.0375	TD5	SCZ	6	0.8571
						BD1	DD2	27.75	0.2168	BD2	DD3	31.25	0.1706	BD3	SCZ	79.167	0.6177	CD4	BD5	2	0.0741
						BD1	ID2	3	0.0234	BD2	ID3	6	0.0328	BD3	TD4	9	0.0702	CD4	DD5	3	0.1111
						BD1	OCD2	0.25	0.002	BD2	OCD3	2.75	0.015	CD3	AD4	5	0.0796	CD4	ID5	3.5	0.1296
						BD1	SCZ	53.5	0.418	BD2	SCZ	92.833	0.5068	CD3	ASD4	2	0.0318	CD4	SCZ	17.5	0.6481
						BD1	TD2	12.5	0.0977	BD2	TD3	18	0.0983	CD3	BD4	13	0.2069	CD4	TD5	1	0.037
						CD1	AD2	16	0.077	CD2	AD3	14.333	0.1148	CD3	DD4	4	0.0637	DD4	AD5	2	0.0536
						CD1	ASD2	2	0.0096	CD2	ASD3	4.25	0.034	CD3	OCD4	1	0.0159	DD4	ASD5	1	0.0268
						CD1	BD2	26	0.1251	CD2	BD3	18	0.1442	CD3	SCZ	32.333	0.5146	DD4	BD5	3	0.0804
						CD1	DD2	51	0.2454	CD2	DD3	22.75	0.1822	CD3	TD4	5.5	0.0875	DD4	CD5	1	0.0268
						CD1	ID2	9	0.0433	CD2	ID3	3	0.024	DD3	AD4	4	0.035	DD4	SUD5	1	0.0268
						CD1	OCD2	3	0.0144	CD2	OCD3	3	0.024	DD3	ASD4	2.5	0.0219	DD4	SCZ	28.333	0.7589
						CD1	SCZ	75.333	0.3625	CD2	SCZ	48	0.3845	DD3	BD4	10.5	0.092	DD4	TD5	1	0.0268
						CD1	TD2	25.5	0.1227	CD2	TD3	11.5	0.0921	DD3	CD4	6	0.0526	ID4	ASD5	3	0.1895
						DD1	AD2	59.5	0.1156	DD2	AD3	23.333	0.0858	DD3	ID4	5	0.0438	ID4	CD5	1	0.0632
						DD1	ASD2	7.083	0.0138	DD2	ASD3	7	0.0258	DD3	OCD4	3.5	0.0307	ID4	DD5	1	0.0632
						DD1	BD2	83.583	0.1624	DD2	BD3	40.833	0.1502	DD3	SUD4	1	0.0088	ID4	SCZ	10.833	0.6842
						DD1	CD2	29.333	0.057	DD2	CD3	20	0.0736	DD3	SCZ	78.667	0.6891	OCD4	AD5	1	0.0952
						DD1	ID2	15.5	0.0301	DD2	ID3	4.833	0.0178	DD3	TD4	3	0.0263	OCD4	ASD5	0.5	0.0476
						DD1	OCD2	10	0.0194	DD2	OCD3	4	0.0147	ID3	BD4	5.5	0.2171	OCD4	BD5	1	0.0952
						DD1	SUD2	1	0.0019	DD2	SUD3	2.5	0.0092	ID3	CD4	1	0.0395	OCD4	DD5	0.5	0.0476
						DD1	SCZ	253	0.4914	DD2	SCZ	152.333	0.5604	ID3	DD4	3.5	0.1382	OCD4	SCZ	7.5	0.7143
						DD1	TD2	55.833	0.1084	DD2	TD3	17	0.0625	ID3	OCD4	2	0.0789	SUD4	AD5	1	1
						ID1	AD2	16.833	0.094	ID2	AD3	5.333	0.0927	ID3	SCZ	12.333	0.4868	TD4	AD5	1	0.04
						ID1	ASD2	7	0.0391	ID2	ASD3	2.25	0.0391	ID3	TD4	1	0.0395	TD4	ASD5	0.5	0.02
						ID1	BD2	12.833	0.0717	ID2	BD3	8.5	0.1478	OCD3	AD4	2	0.1111	TD4	BD5	2	0.08
						ID1	CD2	21	0.1173	ID2	CD3	5.333	0.0927	OCD3	BD4	1.333	0.0741	TD4	DD5	2.5	0.1
						ID1	DD2	36.333	0.203	ID2	DD3	6.583	0.1145	OCD3	CD4	2.5	0.1389	TD4	ID5	1	0.04
						ID1	OCD2	3.5	0.0196	ID2	OCD3	1	0.0174	OCD3	DD4	3.333	0.1852	TD4	SUD5	1	0.04
						ID1	SCZ	68.5	0.3827	ID2	SCZ	24	0.4174	OCD3	ID4	0.333	0.0185	TD4	SCZ	17	0.68
						ID1	TD2	13	0.0726	ID2	TD3	4.5	0.0783	OCD3	SCZ	7.5	0.4167
						OCD1	AD2	3	0.1208	OCD2	AD3	7	0.209	OCD3	TD4	1	0.0556
						OCD1	ASD2	2	0.0805	OCD2	ASD3	0.333	0.0099	SUD3	BD4	0.5	0.1429
						OCD1	BD2	1.5	0.0604	OCD2	BD3	2.333	0.0696	SUD3	CD4	0.5	0.1429
						OCD1	CD2	4.5	0.1812	OCD2	CD3	4	0.1194	SUD3	SCZ	2.5	0.7143
						OCD1	DD2	1.5	0.0604	OCD2	DD3	6.583	0.1965	TD3	AD4	6	0.093
						OCD1	ID2	1	0.0403	OCD2	ID3	2.5	0.0746	TD3	ASD4	2	0.031
						OCD1	SCZ	7.833	0.3154	OCD2	SCZ	8.5	0.2537	TD3	BD4	9	0.1395
						OCD1	TD2	3.5	0.1409	OCD2	TD3	2.25	0.0672	TD3	CD4	2	0.031
						SUD1	AD2	1	0.4	SUD2	BD3	1	0.5	TD3	DD4	5	0.0775
						SUD1	BD2	0.5	0.2	SUD2	CD3	1	0.5	TD3	ID4	2	0.031
						SUD1	DD2	0.5	0.2	TD2	AD3	8.833	0.057	TD3	OCD4	1	0.0155
						SUD1	TD2	0.5	0.2	TD2	ASD3	2.5	0.0161	TD3	SCZ	37.5	0.5814
						TD1	AD2	57	0.1539	TD2	BD3	21.5	0.1389
						TD1	ASD2	9.583	0.0259	TD2	CD3	7	0.0452
						TD1	BD2	26.5	0.0716	TD2	DD3	13.5	0.0872
						TD1	CD2	31.5	0.0851	TD2	ID3	3.5	0.0226
						TD1	DD2	69	0.1863	TD2	OCD3	4	0.0258
						TD1	ID2	9.5	0.0257	TD2	SUD3	1	0.0065
						TD1	OCD2	9.25	0.025	TD2	SCZ	93	0.6006
						TD1	SUD2	1	0.0027
						TD1	SCZ	157	0.4239
		Source, S; target, T; attention; attention deficit hyperactivity disorder, ADHD; anxiety disorder, AD; autism spectrum disorder, ASD; bipolar disorder, BD; conduct disorder, CD; depression disorder, DD; intellectual disability, ID; obsessive-compulsive disorder, OCD; substance use disorder, SUD

## Sheet: eTable 15
		eTable 15. Proportion of Patients in Trajectories From ADHD to Schizophrenia, Aged 10 to 14 Years
		ADHD →Dig 1				Dig1 →Dig 2				Dig2 →Dig 3				Dig3 →Dig 4				Dig4 →Dig 5				Dig 5 →Dig 6				Dig 6 →Dig 7				Dig7 →Dig 8
		S	T	N	%	S	T	N	%	S	T	N	%	S	T	N	%	S	T	N	%	S	T	N	%	S	T	N	%	S	T	N	%
		ADHD	DD1	393.417	0.2908	AD1	ASD2	7.5	0.0341	AD2	ASD3	1	0.0073	AD3	ASD4	2	0.0412	AD4	BD5	4	0.1667	AD5	CD6	1	0.2222	ASD6	SCZ	2	1	OCD7	SCZ	1	1
		ADHD	SCZ	308	0.2276	AD1	BD2	19.75	0.0899	AD2	BD3	28.333	0.2071	AD3	BD4	9.5	0.1959	AD4	DD5	1	0.0417	AD5	SUD6	0.5	0.1111	CD6	SCZ	2	1
		ADHD	AD1	219.75	0.1624	AD1	CD2	8.167	0.0372	AD2	CD3	2	0.0146	AD3	CD4	1	0.0206	AD4	ID5	1	0.0417	AD5	SCZ	3	0.6667	ID6	SCZ	2	1
		ADHD	CD1	100.167	0.074	AD1	DD2	81.75	0.372	AD2	DD3	11	0.0804	AD3	DD4	3.5	0.0722	AD4	SCZ	17	0.7083	ASD5	TD6	1	1	SUD6	SCZ	1	1
		ADHD	ID1	97.833	0.0723	AD1	ID2	12.167	0.0554	AD2	ID3	4	0.0292	AD3	OCD4	1	0.0206	AD4	TD5	1	0.0417	BD5	ASD6	1	0.0952	TD6	OCD7	1	0.5
		ADHD	TD1	89.083	0.0658	AD1	OCD2	6.5	0.0296	AD2	OCD3	5	0.0365	AD3	SCZ	31.5	0.6495	ASD4	BD5	1	0.1429	BD5	SUD6	0.5	0.0476	TD6	SCZ	1	0.5
		ADHD	BD1	84	0.0621	AD1	SUD2	2.5	0.0114	AD2	SUD3	2.5	0.0183	ASD3	AD4	1	0.1053	ASD4	SCZ	4	0.5714	BD5	SCZ	9	0.8571
		ADHD	ASD1	33	0.0244	AD1	SCZ	74.75	0.3402	AD2	SCZ	80	0.5847	ASD3	BD4	1	0.1053	ASD4	TD5	2	0.2857	CD5	ID6	2	0.3333
		ADHD	OCD1	23.917	0.0177	AD1	TD2	6.667	0.0303	AD2	TD3	3	0.0219	ASD3	SCZ	6.5	0.6842	BD4	AD5	1	0.0274	CD5	SCZ	4	0.6667
		ADHD	SUD1	3.833	0.0028	ASD1	AD2	7.583	0.2298	ASD2	BD3	4	0.2286	ASD3	TD4	1	0.1053	BD4	ASD5	1	0.0274	DD5	CD6	1	0.3333
						ASD1	BD2	1.25	0.0379	ASD2	DD3	3	0.1714	BD3	AD4	3.5	0.033	BD4	CD5	3	0.0822	DD5	SCZ	2	0.6667
						ASD1	CD2	0.25	0.0076	ASD2	SCZ	10.5	0.6	BD3	ASD4	2	0.0189	BD4	SUD5	1	0.0274	ID5	SCZ	1	1
						ASD1	DD2	5.333	0.1616	BD2	AD3	14	0.1095	BD3	CD4	2	0.0189	BD4	SCZ	29.5	0.8082	SUD5	SCZ	1	0.5
						ASD1	ID2	3	0.0909	BD2	ASD3	3	0.0235	BD3	DD4	8.5	0.0802	BD4	TD5	1	0.0274	SUD5	TD6	1	0.5
						ASD1	OCD2	0.333	0.0101	BD2	CD3	7	0.0548	BD3	ID4	4	0.0377	CD4	BD5	1	0.2	TD5	ASD6	1	0.2
						ASD1	SUD2	0.25	0.0076	BD2	DD3	13	0.1017	BD3	SCZ	82.5	0.7783	CD4	SCZ	4	0.8	TD5	SCZ	4	0.8
						ASD1	SCZ	12.167	0.3687	BD2	ID3	1	0.0078	BD3	TD4	3.5	0.033	DD4	AD5	1	0.0606
						ASD1	TD2	2.833	0.0859	BD2	OCD3	2	0.0156	CD3	AD4	4	0.1429	DD4	BD5	0.5	0.0303
						BD1	AD2	11.25	0.1339	BD2	SUD3	1.5	0.0117	CD3	BD4	4	0.1429	DD4	CD5	2	0.1212
						BD1	ASD2	1	0.0119	BD2	SCZ	81.833	0.6402	CD3	DD4	3	0.1071	DD4	SUD5	1	0.0606
						BD1	CD2	8	0.0952	BD2	TD3	4.5	0.0352	CD3	ID4	1	0.0357	DD4	SCZ	11	0.6667
						BD1	DD2	25	0.2976	CD2	AD3	7	0.1085	CD3	SCZ	15	0.5357	DD4	TD5	1	0.0606
						BD1	ID2	2	0.0238	CD2	ASD3	1	0.0155	CD3	TD4	1	0.0357	ID4	AD5	2.5	0.4545
						BD1	OCD2	0.5	0.006	CD2	BD3	13	0.2016	DD3	AD4	6	0.1348	ID4	DD5	2	0.3636
						BD1	SUD2	2	0.0238	CD2	DD3	6	0.093	DD3	ASD4	2	0.0449	ID4	SCZ	1	0.1818
						BD1	SCZ	28.5	0.3393	CD2	ID3	3	0.0465	DD3	BD4	7	0.1573	OCD4	BD5	1	0.25
						BD1	TD2	5.75	0.0685	CD2	OCD3	1.5	0.0233	DD3	OCD4	2	0.0449	OCD4	SCZ	3	0.75
						CD1	AD2	12.5	0.1248	CD2	SCZ	28.5	0.4419	DD3	SCZ	27.5	0.618	SUD4	BD5	1	1
						CD1	ASD2	2	0.02	CD2	TD3	4.5	0.0698	ID3	AD4	2	0.129	TD4	BD5	2	0.2353
						CD1	BD2	14.083	0.1406	DD2	AD3	19.5	0.1022	ID3	BD4	4	0.2581	TD4	CD5	1	0.1176
						CD1	DD2	27.25	0.272	DD2	ASD3	4	0.021	ID3	SCZ	8.5	0.5484	TD4	SCZ	5.5	0.6471
						CD1	ID2	5	0.0499	DD2	BD3	35.083	0.1838	ID3	TD4	1	0.0645
						CD1	OCD2	2.5	0.025	DD2	CD3	11.25	0.059	OCD3	AD4	3.5	0.175
						CD1	SCZ	30.667	0.3062	DD2	ID3	5	0.0262	OCD3	BD4	4	0.2
						CD1	TD2	6.167	0.0616	DD2	OCD3	6.5	0.0341	OCD3	CD4	1	0.05
						DD1	AD2	79.75	0.2027	DD2	SUD3	2	0.0105	OCD3	DD4	1.5	0.075
						DD1	ASD2	3.5	0.0089	DD2	SCZ	102.5	0.5371	OCD3	ID4	0.5	0.025
						DD1	BD2	75.667	0.1923	DD2	TD3	5	0.0262	OCD3	SUD4	1	0.05
						DD1	CD2	30.167	0.0767	ID2	AD3	1	0.0264	OCD3	SCZ	6.5	0.325
						DD1	ID2	14	0.0356	ID2	BD3	8.5	0.2247	OCD3	TD4	2	0.1
						DD1	OCD2	9.5	0.0241	ID2	CD3	2.5	0.0661	SUD3	AD4	1	0.1667
						DD1	SUD2	4	0.0102	ID2	DD3	3	0.0793	SUD3	BD4	2	0.3333
						DD1	SCZ	160.917	0.409	ID2	OCD3	1	0.0264	SUD3	SCZ	3	0.5
						DD1	TD2	15.917	0.0405	ID2	SCZ	19.833	0.5242	TD3	AD4	3	0.15
						ID1	AD2	8.25	0.0843	ID2	TD3	2	0.0529	TD3	ASD4	1	0.05
						ID1	ASD2	2	0.0204	OCD2	AD3	4.5	0.216	TD3	BD4	5	0.25
						ID1	BD2	8.75	0.0894	OCD2	BD3	4.083	0.196	TD3	CD4	1	0.05
						ID1	CD2	7.25	0.0741	OCD2	CD3	1.25	0.06	TD3	OCD4	1	0.05
						ID1	DD2	19.5	0.1993	OCD2	DD3	0.5	0.024	TD3	SCZ	9	0.45
						ID1	OCD2	0.5	0.0051	OCD2	SCZ	9.5	0.456
						ID1	SUD2	0.75	0.0077	OCD2	TD3	1	0.048
						ID1	SCZ	43.833	0.448	SUD2	ASD3	0.5	0.0526
						ID1	TD2	7	0.0716	SUD2	BD3	2	0.2105
						OCD1	AD2	6	0.2509	SUD2	CD3	1	0.1053
						OCD1	BD2	1.5	0.0627	SUD2	DD3	1	0.1053
						OCD1	CD2	4	0.1672	SUD2	ID3	1.5	0.1579
						OCD1	DD2	3	0.1254	SUD2	SCZ	3.5	0.3684
						OCD1	SCZ	8.417	0.3519	TD2	AD3	2.5	0.0551
						OCD1	TD2	1	0.0418	TD2	BD3	11	0.2426
						SUD1	AD2	1.5	0.3912	TD2	CD3	3	0.0662
						SUD1	BD2	1	0.2608	TD2	DD3	7	0.1544
						SUD1	CD2	0.167	0.0436	TD2	ID3	1	0.0221
						SUD1	DD2	1	0.2608	TD2	OCD3	4	0.0882
						SUD1	ID2	0.167	0.0436	TD2	SCZ	16.833	0.3713
						TD1	AD2	10	0.1123
						TD1	ASD2	1.5	0.0168
						TD1	BD2	5.833	0.0655
						TD1	CD2	6.5	0.073
						TD1	DD2	28	0.3143
						TD1	ID2	1.5	0.0168
						TD1	OCD2	1	0.0112
						TD1	SCZ	34.75	0.3901
		Source, S; target, T; attention; attention deficit hyperactivity disorder, ADHD; anxiety disorder, AD; autism spectrum disorder, ASD; bipolar disorder, BD; conduct disorder, CD; depression disorder, DD; intellectual disability, ID; obsessive-compulsive disorder, OCD; substance use disorder, SUD

## Sheet: eTable 16
		eTable16. Proportion of Patients in Trajectories From ADHD to Schizophrenia, Aged 15 to 19 Years
		ADHD →Dig 1				Dig1 →Dig 2				Dig2 →Dig 3				Dig3 →Dig 4				Dig4 →Dig 5				Dig 5 →Dig 6
		S	T	N	%	S	T	N	%	S	T	N	%	S	T	N	%	S	T	N	%	S	T	N	%
		ADHD	DD1	180.833	0.3399	AD1	BD2	7.833	0.0756	AD2	BD3	9	0.1467	AD3	BD4	3	0.1364	AD4	SUD5	1	0.2222	AD5	SCZ	1	1
		ADHD	SCZ	137	0.2575	AD1	DD2	36.5	0.3521	AD2	CD3	1	0.0163	AD3	OCD4	1.5	0.0682	AD4	SCZ	3	0.6667	BD5	SCZ	1	1
		ADHD	AD1	93.167	0.1751	AD1	MD2	0.5	0.0048	AD2	DD3	4	0.0652	AD3	SUD4	1	0.0455	AD4	SCZ	0.5	0.1111	MD5	SCZ	1	1
		ADHD	BD1	35.167	0.0661	AD1	OCD2	6.083	0.0587	AD2	MD3	3	0.0489	AD3	SCZ	15.5	0.7045	BD4	AD5	1	0.0952	SUD5	SCZ	1	1
		ADHD	MD1	28.333	0.0533	AD1	SUD2	2.5	0.0241	AD2	OCD3	1	0.0163	AD3	SCZ	1	0.0455	BD4	SCZ	9.5	0.9048
		ADHD	CD1	18.833	0.0354	AD1	SCZ	37.5	0.3617	AD2	SCZ	37.833	0.6168	BD3	AD4	2	0.0727	CD4	MD5	1	1
		ADHD	OCD1	15.333	0.0288	AD1	TD2	2.25	0.0217	AD2	TD3	2	0.0326	BD3	CD4	1	0.0364	DD4	SCZ	1	1
		ADHD	AD1	10.5	0.0197	AD1	AD2	1.333	0.0129	AD2	BD3	1	0.0163	BD3	DD4	1	0.0364	MD4	SCZ	1	1
		ADHD	TD1	7.333	0.0138	AD1	BD2	0.833	0.008	AD2	OCD3	1	0.0163	BD3	MD4	1	0.0364	OCD4	SCZ	6.5	1
		ADHD	SUD1	5.5	0.0103	AD1	DD2	2	0.0193	AD2	SCZ	1.5	0.0245	BD3	OCD4	2	0.0727	SUD4	BD5	1	1
						AD1	MD2	1.333	0.0129	BD2	AD3	7.5	0.1552	BD3	SCZ	20	0.7273	TD4	SCZ	0.5	1
						AD1	SCZ	5	0.0482	BD2	CD3	1	0.0207	BD3	TD4	0.5	0.0182
						BD1	AD2	3	0.0853	BD2	DD3	2.5	0.0517	CD3	OCD4	1	0.2222
						BD1	DD2	6.5	0.1848	BD2	OCD3	0.5	0.0103	CD3	SCZ	3.5	0.7778
						BD1	MD2	1	0.0284	BD2	SCZ	35.833	0.7414	DD3	AD4	1	0.08
						BD1	OCD2	0.333	0.0095	BD2	TD3	1	0.0207	DD3	AD4	0.5	0.04
						BD1	SUD2	0.5	0.0142	CD2	AD3	0.5	0.0476	DD3	BD4	2.5	0.2
						BD1	SCZ	22.333	0.6351	CD2	BD3	3	0.2857	DD3	OCD4	1	0.08
						BD1	TD2	1.5	0.0427	CD2	MD3	1	0.0952	DD3	SCZ	7.5	0.6
						CD1	AD2	1.333	0.0708	CD2	SCZ	5	0.4762	MD3	BD4	1	0.2
						CD1	BD2	2	0.1062	CD2	TD3	1	0.0952	MD3	SCZ	4	0.8
						CD1	DD2	7	0.3717	DD2	AD3	8.5	0.1339	OCD3	SCZ	6.5	1
						CD1	MD2	0.5	0.0265	DD2	BD3	12	0.189	SUD3	BD4	1	0.3333
						CD1	OCD2	1	0.0531	DD2	CD3	2	0.0315	SUD3	OCD4	1	0.3333
						CD1	SUD2	1	0.0531	DD2	MD3	1	0.0157	SUD3	SCZ	1	0.3333
						CD1	SCZ	6	0.3186	DD2	OCD3	4	0.063	TD3	AD4	1	0.1429
						DD1	AD2	42.583	0.2355	DD2	SUD3	3	0.0472	TD3	BD4	3	0.4286
						DD1	AD2	3.5	0.0194	DD2	SCZ	31	0.4882	TD3	SCZ	3	0.4286
						DD1	BD2	33.083	0.1829	DD2	TD3	2	0.0315
						DD1	CD2	7.5	0.0415	MD2	AD3	1	0.1875
						DD1	MD2	2	0.0111	MD2	AD3	1	0.1875
						DD1	OCD2	5.083	0.0281	MD2	DD3	0.5	0.0938
						DD1	SUD2	1	0.0055	MD2	SCZ	2.833	0.5312
						DD1	SCZ	81.833	0.4525	OCD2	AD3	1	0.0667
						DD1	TD2	4.25	0.0235	OCD2	DD3	3	0.2
						MD1	AD2	4.75	0.1676	OCD2	SCZ	10	0.6667
						MD1	BD2	3.083	0.1088	OCD2	TD3	1	0.0667
						MD1	CD2	1	0.0353	SUD2	AD3	1	0.2
						MD1	DD2	3	0.1059	SUD2	BD3	1.5	0.3
						MD1	OCD2	2.5	0.0882	SUD2	DD3	0.5	0.1
						MD1	SCZ	13	0.4588	SUD2	SCZ	2	0.4
						MD1	TD2	1	0.0353	TD2	AD3	1.5	0.1667
						OCD1	AD2	1.333	0.0869	TD2	BD3	1	0.1111
						OCD1	BD2	1.5	0.0978	TD2	CD3	0.5	0.0556
						OCD1	DD2	6.5	0.4239	TD2	DD3	2	0.2222
						OCD1	SCZ	6	0.3913	TD2	SCZ	4	0.4444
						SUD1	AD2	1.5	0.2727
						SUD1	CD2	1	0.1818
						SUD1	DD2	1	0.1818
						SUD1	SCZ	2	0.3636
						TD1	AD2	2	0.2727
						TD1	CD2	1	0.1364
						TD1	DD2	1	0.1364
						TD1	SCZ	3.333	0.4545
		Source, S; target, T; attention; attention deficit hyperactivity disorder, ADHD; anxiety disorder, AD; autism spectrum disorder, ASD; bipolar disorder, BD; conduct disorder, CD; depression disorder, DD; intellectual disability, ID; obsessive-compulsive disorder, OCD; substance use disorder, SUD
